# Supplementary material for: The mechanism of ribosomal recruitment during translation initiation on the Type 2 encephalomyocarditis virus IRES
Source: EMBO J. 2026 Mar 18;45(8):2666–93. doi: 10.1038/s44318-026-00735-x (PMC13084055; doi:10.1038/s44318-026-00735-x)
Supplement: Supplementary file 3 — Source data Fig. 4 [file 44318_2026_735_MOESM3_ESM.zip]

Archive with 4 entries (4 files):
- 4B (replicas).zip
- __MACOSX/._4B (replicas).zip
- 4C replicas.zip
- __MACOSX/._4C replicas.zip
