# Supplementary material for: The mechanism of ribosomal recruitment during translation initiation on the Type 2 encephalomyocarditis virus IRES
Source: EMBO J. 2026 Mar 18;45(8):2666–93. doi: 10.1038/s44318-026-00735-x (PMC13084055; doi:10.1038/s44318-026-00735-x)
Supplement: Supplementary file 6 — EV and Appendix Figure Source Data [file 44318_2026_735_MOESM6_ESM.zip]

Archive with 4 entries (4 files):
- EV and Appendix Figures source data.zip
- __MACOSX/._EV and Appendix Figures source data.zip
- EV and Appendix Source data list.xlsx
- __MACOSX/._EV and Appendix Source data list.xlsx
