# Supplementary material for: The mechanism of ribosomal recruitment during translation initiation on the Type 2 encephalomyocarditis virus IRES
Source: EMBO J. 2026 Mar 18;45(8):2666–93. doi: 10.1038/s44318-026-00735-x (PMC13084055; doi:10.1038/s44318-026-00735-x)
Supplement: Supplementary file 6 — EV and Appendix Figure Source Data [file 44318_2026_735_MOESM6_ESM.zip › EV and Appendix Source data list.xlsx]

## Sheet: Sheet1
EV1	EV2		EV3	EV4	EV5			Appendix Fig S1	Appendix Fig S2		Appendix Fig S3		Appendix Fig S4	Appendix Fig S5
N/A (schematic)	A	Gel Image	N/A Schematic	Opt-out	A	Gel Image		Opt-out	A	Gel Image	A	Gel Image	Opt-out	N/A Schematic
	B	Gel Image			B	Gel Image				Gel Image		Gel Image
										Gel Image	B	Gel Image
									B	N/A Schematic	C	N/A Schematic
									C	N/A Schematic
